# Supplementary material for: CT-Based Radiomics Enhance Respiratory Function Analysis for Lung SBRT
Source: Bioengineering (Basel). 2025 Jul 25;12(8):800. doi: 10.3390/bioengineering12080800 (PMC12384004; doi:10.3390/bioengineering12080800)
Supplement: Supplementary file 1 [file bioengineering-12-00800-s001.zip]

Archive with 1 entries (1 files):
- bioengineering-3680644-supplementary.pdf
